# Supplementary material for: Dietary N-6 Polyunsaturated Fatty Acid Intake and Brain Health in Middle-Aged and Elderly Adults
Source: Nutrients. 2024 Dec 11;16(24):4272. doi: 10.3390/nu16244272 (PMC11680004; doi:10.3390/nu16244272)
Supplement: Supplementary file 1 [file nutrients-16-04272-s001.zip]

Archive with 1 entries (1 files):
- nutrients-3309787-supplementary.pdf
